# Supplementary material for: Novel Species of Brucella Causing Human Brucellosis, French Guiana
Source: Emerg Infect Dis. 2023 Feb;29(2):333–40. doi: 10.3201/eid2902.220725 (PMC9881788; doi:10.3201/eid2902.220725)
Supplement: Appendix — Additional information on a novel species of Brucella causing human brucellosis, French Guiana. [file 22-0725-Techapp-s1.xlsx]

## Sheet: Appendix Table
Article DOI: http://doi.org/10.3201/eid2902.220725
A Novel Species of Brucella Causing Human Brucellosis, French Guiana
Appendix Table: List of Brucella genomes used to construct the phylogenetic tree (Figure 3).
Brucella species (biovar)	Strain name (collection #)	GenBank Accessions	Host Name (latin name)	Information
B. amazonensis sp. nov	BRSO-2020-213	CP074683; CP074684	Human (Homo sapiens)	Haemoculture of a 39-yrs old patient with persitent fever (French Guiana, 2020)
B. amazonensis sp. nov	BRSO-2021-230	CP075601; CP075602	Human (Homo sapiens)	Abcès in psoas muscle in a 45-yrs old patient with infectious spinal damage (French Guiana, 2021)
B. abortus (bv. 1)	544	JPHK01000000	Cow (Bos taurus)	Isolated in India (Uttar Pradesh, 2013). Reference strain
B. abortus (bv. 2)	86/8/59	CP007765,CP007764	Cow (Bos taurus)	Isolated in a bovine fetus after spontaneous abortion (1959). Reference strain
B. abortus (bv. 3)	Tulya	ACBI00000000	Cow (Bos taurus)	Isolated in a bovine fetus after spontaneous abortion. Reference strain
B. abortus (bv. 4)	292 (NCTC 10503)	JMSB01000000	Cow (Bos taurus)	Isolated in a bovine fetus after spontaneous abortion (1960). Reference strain
B. abortus (bv. 5)	B3196	ACXC00000000	Cow (Bos taurus)	Isolated after spontaneous abortion. Reference strain
B. abortus (bv. 6)	870	CP007709,CP007710		Reference strain
B. abortus (bv. 7)	99-9971-135	AXNE00000000	Cow (Bos taurus)	Isolated in Mongolia
B. abortus (bv. 9)	C68 (ATCC 23455)	CP007705,CP007706		Reference strain
B. abortus	RB51 (vaccine)	AQIE00000000		Vaccine strain in cattle
B. abortus	S19 (vaccine)	CP000887,CP000888		Vaccine (spontaneously attenuated) strain discovered by Dr John Buck in 1923. Used until 1990's for vaccination in cattle.
B. canis	RM6/66 (ATCC 23365, NCTC 10854)	CP007758.1,CP007759.1	Dog (Canis lupus familiaris)
B. ceti	B1/94 (NCTC 12891)	AZBH02000000	harbour porpoise (Phocoena phocoena)	Isolated from a skin lesion on a harbour porpoise in UK. Type strain for this species.
B. melitensis (bv. 1)	16M	CP007763,CP007762	Human (Homo sapiens)	Initially solated from an infected goat, transmissible to humans.
B. melitensis (bv. 2)	63/9 (ATCC 23457)	CP007789,CP007788		Obtained from human blood and bone marrow samples (India)
B. melitensis (bv. 3)	Ether (ATCC 23458, NCTC 10509)	CP007760,CP007761	Human (Homo sapiens)	Isolated in Italy (1961). Type strain for this biovar
B. melitensis (bv. 1)	Rev1	ACEG00000000		Live attenuated B. melitensis vaccine strain Rev.1, was developed by Elberg and Herzberg in the mid-1950s and was shown to successfully protect and reduce abortions among . Used as a live attenuated vaccine for immunization of livestock small ruminants
B. microti	CCM 4915	CP001578,CP001579
B. microti-like	17-2122-4144	CADCXZ010000001 to 7	Frog (Pelophylax ridibundus)	Isolated in a domestic frog farm (France, 2017)
B. neotomae	5K33 (ATCC 23459, NCTC 10084)	JMSC01000000	Desert woodrat (Neotoma lepida)	Isolated near the Great Salt Lake in Utah (USA). Type strain
B. neotomae	5 E 1169 (NCTC 10070)	UAQT01000000	Desert woodrat (Neotoma lepida)	Isolated near the Great Salt Lake in Utah (USA).
B. neotomae	6 D 152 (NCTC 10071)	UAQU01000000	Desert woodrat (Neotoma lepida)	Isolated near the Great Salt Lake in Utah (USA).
B. ovis	63/290 (ATCC 25840, NCTC 10512)	CP000709,CP000708	Sheep	Isolated from sheep ovaries (Australia, 1959)
B. papionis	F8/08-60	ACXD00000000		Associated with stillbirth in non-human primates. Strain also known as NVSL 07-0026.
B. pinnipedialis	B2/94 (NCTC 12890)	CP002078.1,CP002079.1	Common seal (Phoca vitulina)	Isolated from the spleen type strain
B. suis (bv. 1)	1330 (ATCC 23444, NCTC 10316)	JMUC01000000	Pig (Sus scrofa)	Isolated in the 1960's in UK. Type strain for this biovar
B. suis (bv. 2)	Thomsen (ATCC 23445, NCTC 10510)	JMUE00000000
B. suis (bv. 3)	686	CP007719,CP007718		Isolated in 2005
B. suis (bv. 5)	513 (NCTC 11996)	ACBK00000000
B. vulpis	F60	LN997863,LN997864	Red fox (Vulpes vulpes)	Isolated from the mandibular lymph nodes of a red fox (Austria, 2008)
Brucella sp.	BO1	GCA_000182725	Human (Homo sapiens)	Isolated from breast implant wound fluid of a 71-year old female patient with clinical symptoms consistent with brucellosis (USA).
Brucella sp.	BO2	CP065399,CP065400	Human (Homo sapiens)	Isolated from a lung biopsy of a patient with chronic destructive pneumonia (2007, Australia)
Brucella sp.	BO3	CP047232,CP047233	Human (Homo sapiens)	Isolated from a lymph node of a 28-yrs old patient with lung infection (France, 2019)
Brucella sp.	B13-0095	MAIL00000000	Frog (Ceratophrys ornata)	Isolated from the liver of a Pac-Man frog in a Veterinary Hospital (Texas, USA, 2010)
Brucella sp.	09RB8471	CP019346,CP019347	Frog (Pyxicephalus edulis)	Iisolated from an African bullfrog (Frankfurt, Germany, 2009)
Brucella sp.	NF 2653	ADFB00000000	Small climbing rat (Melomys lutillus)	Isolated from a wild native rodent (North Queensland, Australia). Type strain for Brucella rodentia sp. Nov
